# Supplementary material for: RBL1/p107 Expression Levels Are Modulated by Multiple Signaling Pathways
Source: Cancers (Basel). 2021 Oct 8;13(19):5025. doi: 10.3390/cancers13195025 (PMC8507926; doi:10.3390/cancers13195025)
Supplement: Supplementary file 1 [file cancers-13-05025-s001.zip]

Archive with 1 entries (1 files):
- cancers-1328012-supplementary.pdf
